# Supplementary material for: Assessing Cu3BiS3 for Thin-Film Photovoltaics: A Systematic DFT Study Comparing LCAO and PAW Across Multiple Functionals
Source: Materials (Basel). 2025 Mar 8;18(6):1213. doi: 10.3390/ma18061213 (PMC11943643; doi:10.3390/ma18061213)
Supplement: Supplementary file 1 [file materials-18-01213-s001.zip]

Archive with 1 entries (1 files):
- materials-3498505-supplementary.pdf
